# Supplementary material for: Real-World Data about Commonly Used Antibiotics in Long-Term Care Homes in Australia from 2016 to 2019
Source: Antibiotics (Basel). 2023 Aug 31;12(9):1393. doi: 10.3390/antibiotics12091393 (PMC10525936; doi:10.3390/antibiotics12091393)
Supplement: Supplementary file 1 [file antibiotics-12-01393-s001.zip]

Archive with 1 entries (1 files):
- antibiotics-2540333-supplementary.pdf
